# Supplementary material for: Rad52 Oligomeric N-Terminal Domain Stabilizes Rad51 Nucleoprotein Filaments and Contributes to Their Protection against Srs2
Source: Cells. 2021 Jun 11;10(6):1467. doi: 10.3390/cells10061467 (PMC8230603; doi:10.3390/cells10061467)
Supplement: Supplementary file 1 [file cells-10-01467-s001.zip]

Archive with 1 entries (1 files):
- cells-1250041-supplementary.pdf
